# Supplementary material for: Evaluation of Antiproliferative Palladium(II) Complexes of Synthetic Bisdemethoxycurcumin towards In Vitro Cytotoxicity and Molecular Docking on DNA Sequence
Source: Molecules. 2021 Jul 20;26(14):4369. doi: 10.3390/molecules26144369 (PMC8306502; doi:10.3390/molecules26144369)
Supplement: Supplementary file 1 [file molecules-26-04369-s001.zip]

Archive with 1 entries (1 files):
- molecules-1272677-supplementary.pdf
